# Supplementary material for: COVID-19 Epidemiology, Immunity, and Vaccine Development in Children: A Review
Source: Vaccines (Basel). 2022 Nov 29;10(12):2039. doi: 10.3390/vaccines10122039 (PMC9781884; doi:10.3390/vaccines10122039)
Supplement: Supplementary file 1 [file vaccines-10-02039-s001.zip]

Archive with 1 entries (1 files):
- vaccines-1960256-supplementary.docx
